# Supplementary material for: Biochemical Characterization of Orange-Colored Rice Calli Induced by Target Mutagenesis of OsOr Gene
Source: Plants (Basel). 2022 Dec 22;12(1):56. doi: 10.3390/plants12010056 (PMC9823629; doi:10.3390/plants12010056)
Supplement: Supplementary file 1 [file plants-12-00056-s001.zip]

Archive with 6 entries (6 files):
- supple. Fig S1.tif
- supple. Fig S2.tif
- Supplementary Table S5.xlsx
- Supplementary Table S6.xlsx
- Supplementary Table S7.xlsx
- Supplementary Tables and Figures V1.docx
