# Supplementary material for: Biochemical Characterization of Orange-Colored Rice Calli Induced by Target Mutagenesis of OsOr Gene
Source: Plants (Basel). 2022 Dec 22;12(1):56. doi: 10.3390/plants12010056 (PMC9823629; doi:10.3390/plants12010056)
Supplement: Supplementary file 1 [file plants-12-00056-s001.zip › Supplementary Table S5.xlsx]

## Sheet: Sheet1
Supplementary Table S5. Statistical analysis of carotenoid contents.
comparison group	Total carotenoids (μg/DW)			Lutein (μg/DW)			α-carotene (μg/DW)			β-carotene (μg/DW)			9Z-β-carotene (μg/DW)			13Z-β-carotene (μg/DW)
	lwr.ci	upr.ci	p-val	lwr.ci	upr.ci	p-val	lwr.ci	upr.ci	p-val	lwr.ci	upr.ci	p-val	lwr.ci	upr.ci	p-val	lwr.ci	upr.ci	p-val
WTvsOC#1	-148.453	-112.867	3e-12	-3.18016	-1.93984	1.45e-08	-37.7066	-31.9934	2.3e-14	-55.6648	-41.7512	5.7e-12	-3.99396	-3.33004	2.4e-14	-7.7466	-7.3054	2.3e-14
WTvsOC#3	-147.267	-111.681	3.4e-12	-0.960155	0.280155	4.229e-08	-26.3666	-20.6534	5.63e-13	-48.2848	-34.3712	6.13e-11	-4.02596	-3.36204	2.4e-14	-6.7486	-6.3074	2.3e-14
WTvsOC#17	-144.555	-108.969	4.5e-12	-3.80016	-2.55984	6e-10	-32.8586	-27.1454	2.7e-14	-41.7048	-27.7912	8.908e-10	-3.88196	-3.21804	2.5e-14	-6.5866	-6.1454	2.3e-14
Tukey's HSD post-hoc tests were used to find differences among conditions (95% family-wise confidence level)
*lwr and upr in the numerical output provide the confidence interval (CI) endpoints
