# Supplementary material for: Biochemical Characterization of Orange-Colored Rice Calli Induced by Target Mutagenesis of OsOr Gene
Source: Plants (Basel). 2022 Dec 22;12(1):56. doi: 10.3390/plants12010056 (PMC9823629; doi:10.3390/plants12010056)
Supplement: Supplementary file 1 [file plants-12-00056-s001.zip › Supplementary Table S6.xlsx]

## Sheet: Sheet1
Supplementary Table S6. Statistical analysis of relative expression level of carotenoid pathway genes.
comparison group	b-LCY			CCD1			CCD4a			CCD4b			CRTISO			E-LCY			PSY1			PSY2			PSY3			ZDS			PDS
	lwr.ci	upr.ci	p-val	lwr.ci	upr.ci	p-val	lwr.ci	upr.ci	p-val	lwr.ci	upr.ci	p-val	lwr.ci	upr.ci	p-val	lwr.ci	upr.ci	p-val	lwr.ci	upr.ci	p-val	lwr.ci	upr.ci	p-val	lwr.ci	upr.ci	p-val	lwr.ci	upr.ci	p-val	lwr.ci	upr.ci	p-val
WTvsOC#1	-0.952794	-0.894007	2.3e-14	0.545493	0.64087	2.3e-14	-0.483413	-0.157703	0.0002	-1.02845	-0.822219	1.4e-13	0.464084	0.644164	3.6e-11	0.461549	0.560451	2.9e-14	0.163637	0.360363	5.666e-06	-0.785417	-0.694583	1.4e-13	-1.14358	-0.852425	7.6e-12	-0.822265	-0.581735	8.1e-11	-0.529771	-0.340229	3.112e-09
WTvsOC#3	-0.509435	-0.450647	2.3e-14	0.32584	0.421216	1.188e-12	-0.313454	0.0122561	0.00751	-0.811008	-0.604777	7.42e-12	0.313509	0.493589	4.407e-09	0.348549	0.447451	7.93e-13	0.281637	0.478363	3.7e-08	-0.663417	-0.572583	1.30285e-09	-0.675575	-0.384425	8.6379e-08	-0.572265	-0.331735	5.521e-08	-0.655771	-0.466229	6.5e-11
WTvsOC#17	-0.596132	-0.537344	2.3e-14	0.395028	0.490404	8.4e-14	-0.37773	-0.0520197	0.0081	-0.605222	-0.39899	1.30285e-09	0.222872	0.402952	1.65204e-07	0.430549	0.529451	4.7e-14	0.141637	0.338363	1.6838e-05	-0.555417	-0.464583	0.00017	-0.903575	-0.612425	4.747e-10	-0.426265	-0.185735	1.00596e-05	-0.705771	-0.516229	1.8e-11
Tukey's HSD post-hoc tests were used to find differences among conditions (95% family-wise confidence level).
*lwr and upr in the numerical output provide the confidence interval (CI) endpoints
