# Supplementary material for: Biochemical Characterization of Orange-Colored Rice Calli Induced by Target Mutagenesis of OsOr Gene
Source: Plants (Basel). 2022 Dec 22;12(1):56. doi: 10.3390/plants12010056 (PMC9823629; doi:10.3390/plants12010056)
Supplement: Supplementary file 1 [file plants-12-00056-s001.zip › Supplementary Table S7.xlsx]

## Sheet: Sheet1
Supplementary Table S7. Statistical analysis of salt-mediated oxidative stress on transgenic calli lines.
comparison group	150mM_DAB			200mM_DAB			150mM_Water			200mM_Water
	lwr.ci	upr.ci	p-val	lwr.ci	upr.ci	p-val	lwr.ci	upr.ci	p-val	lwr.ci	upr.ci	p-val
WTvsOC#1	0.275058	0.718275	0.00043	0.0684945	1.03817	0.02662	-2.5732	1.23986	0.6885	-7.21028	-3.25639	0.00013
WTvsOC#3	0.605058	1.04828	1e-05	0.175161	1.14484	0.01036	-2.23986	1.57319	0.9412	-8.51028	-4.55639	2.6e-05
WTvsOC#17	0.868391	1.31161	1.3e-06	0.655161	1.62484	0.00031	-2.20653	1.60653	0.9559	-8.87695	-4.92305	1.7e-05
Tukey's HSD post-hoc tests were used to find differences among conditions (95% family-wise confidence level).
*lwr and upr in the numerical output provide the confidence interval (CI) endpoints

## Sheet: Sheet3
17_DAB	150mM	200mM			DAB	WT		OC#1		OC#3		OC#17					17_Water	150mM	200mM		Water	WT		OC#1		OC#3		OC#17
	1.23	2.19				mean	SD	mean	SD	mean	SD	mean	SD					96.6	88.7			mean	SD	mean	SD	mean	SD	mean	SD
	1.33	2.12			150mM NaCl	2.41333	0.120554	1.91667	0.0404145	1.58667	0.0665833	1.32333	0.090185					95.7	91.2		150mM NaCl	95.6	1.05357	96.2667	0.503322	95.9333	0.61101	95.9	0.6245
	1.41	2.02			200mM NaCl	3.25	0.278388	2.69667	0.0404145	2.59	0.226053	2.11	0.08544					95.4	89.4		200mM NaCl	82.8667	0.251661	88.1	0.556776	89.4	0.5	89.2333	1.50997
평균	1.32333	2.11															평균	95.9	89.7667
표준편차	0.090185	0.08544															표준편차	0.6245	1.2897
3_DAB	150mM	200mM															3_Water	150mM	200mM
	1.53	2.78																96.6	89.9
	1.57	2.34																95.4	89.4
	1.66	2.65																95.8	88.9
평균	1.58667	2.59															평균	95.9333	89.4
표준편차	0.0665833	0.226053															표준편차	0.61101	0.5
1_DAB	150mM	200mM															1_Water	150mM	200mM
	1.96	2.66																96.2	88.6
	1.88	2.69																95.8	87.5
	1.91	2.74																96.8	88.2
평균	1.91667	2.69667															평균	96.2667	88.1
표준편차	0.0404145	0.0404145															표준편차	0.503322	0.556776
WT_DAB	150mM	200mM															WT_Water	150mM	200mM
	2.3	2.95																95.5	83.1
	2.4	3.3																94.6	82.9
	2.54	3.5																96.7	82.6
평균	2.41333	3.25															평균	95.6	82.8667
표준편차	0.120554	0.278388															표준편차	1.05357	0.251661
